# Supplementary material for: Gata3 Silencing Is Involved in Neuronal Differentiation and Its Abnormal Expression Impedes Neural Activity in Adult Retinal Neurocytes
Source: Int J Mol Sci. 2022 Feb 24;23(5):2495. doi: 10.3390/ijms23052495 (PMC8910128; doi:10.3390/ijms23052495)
Supplement: Supplementary file 1 [file ijms-23-02495-s001.zip]

Archive with 6 entries (5 files):
- ijms-1579923 supplementary.pdf
- Supplemental data 1.tif
- Supplemental data 2.tif
- __MACOSX/
- __MACOSX/._Supplemental data 1.tif
- __MACOSX/._Supplemental data 2.tif
